# Supplementary material for: DNA topoisomerase II inhibition potentiates osimertinib’s therapeutic efficacy in EGFR-mutant non–small cell lung cancer models
Source: J Clin Invest. 2024 Mar 7;134(10):e172716. doi: 10.1172/JCI172716 (PMC11093598; doi:10.1172/JCI172716)
Supplement: Supporting data values [file jci-134-172716-s107.xlsx]

## Sheet: Fig 1
Fig1A			DMSO				VP16				DXR				Paclitaxel				Cisplatin				Carboplatin				Gemcitabine				5-Fu				Cyclophosphamide				Capecitabine				Vincristine
PC9AR		Control	99	99	99	99	68.6122	67.5418	68.745	67.0106	70.339	78.4746	80.5085	76.2712	70.8148	70.5185	71.8518	72	71.1594	71.1304	76.029	72.8261	86.3454	84.5382	91.3655	87.5502	72.354	74.5103	73.0728	73.9712	72.4138	73.7931	72.2414	72.7586	96.9788	96.9788	98.7915	97.1299	87.3043	88.3478	89.913	90.087	74.7265	75.0547	74.9453	74.8359
		Osimertinib	72.51	71.7131	73.5724	71.1819	30.9349	32.3957	31.2005	30.4037	41.8305	42.4407	40.5763	38.7119	63.2593	61.7778	61.3333	60.8889	63.7681	64.7826	65.7971	63.1884	76.506	77.51	76.3052	78.1124	65.5256	67.6819	67.6819	64.2677	70.5172	69.4828	69.4828	70.6897	72.9607	71.9033	71.7523	72.6586	72.3478	73.2174	72	70.4348	71.663	70.7878	71.8818	70.2407
HCC827AR		Control	99	99	99	99	64.4882	63.8583	64.6457	64.4882	59.1101	62.9506	61.1962	61.8341	67.4138	67.5862	66.2069	66.7241	82.0126	77.9874	80.1258	80.7547	70.7108	68.9951	68.9951	69.7304	61.9481	63.1169	62.7273	61.5584	70.1124	69.8876	69.4382	68.6517	78.0893	78.8162	78.1932	77.5701	66.2745	70.5882	74.1176	73.2026	80.7921	81.0891	81.2871	81.0891
		Osimertinib	71.0236	72.2835	72.9921	72.126	26.9291	26.063	26.2992	25.2756	21.6906	22.6475	21.5311	18.1818	57.5862	59.8276	57.931	58.7931	75.8491	75.7233	76.6038	76.6038	60.9069	60.5392	60.049	59.4363	55.4545	56.8831	58.961	56.2338	61.236	60.7865	63.2584	61.4607	69.2627	70.7165	71.1319	70.5088	66.5359	70.9804	66.5359	67.8431	71.0891	70.8911	71.3861	70.297
Fig1B		Group															Group
PC9AR		DXR				Osim				DXR + Osim					HCC827/AR		DXR				Osim				DXR + Osim
Concentration	1	101.186	98.3051	98.1356	100.729	72.1633	73.7959	81.9592	81.6326	75.4237	71.5254	75.0847	68.3051		Concentration	1	88.9952	89.6332	90.5901	88.8357	77.8309	78.1499	78.4689	77.0335	59.1707	61.7225	62.201	56.7783
	2	86.7797	95.4237	97.7966	93.3898	74.1225	79.3469	72.8163	72.8163	71.1864	70.339	68.8136	69.1525			2	72.2488	72.7273	74.1627	71.7703	70.4944	72.8868	71.7703	74.4817	44.8166	46.0925	45.2951	42.9027
	3	85.2542	90.339	92.8814	93.7288	69.8775	71.8367	81.9592	76.0816	65.5932	66.1017	65.0847	61.5254			3	61.4035	61.563	62.0415	59.0112	74.1627	74.6411	72.5678	73.0463	36.5231	33.9713	35.7257	35.4067
	4	70.339	78.4746	80.5085	76.2712	79.6735	76.4082	83.9184	78.3674	49.8305	46.4407	44.5763	42.7119			4	53.1101	52.9506	51.1962	51.8341	70.3349	71.6108	72.7273	70.8134	21.6906	22.6475	21.5311	18.1818
	5	50.9388	49.9592	47.3469	47.6735	74.1225	69.8775	80	79.6735	20	18.4746	18.983	17.6271			5	42.1053	43.5407	41.9458	44.1786	66.1882	66.9857	70.1754	67.7831	17.7034	17.2249	16.2679	15.4705
	6	19.322	18.983	18.8136	19.1525	66.6122	69.8775	71.8367	64.9796	11.8644	12.3729	14.0678	13.7288			6	25.8373	25.3589	26.1563	24.5614	60.4466	61.0845	61.0845	60.4466	11.8022	11.9617	11.9617	11.9617
Fig1C		Group															Group
PC9AR		VP-16				Osim				DXR + Osim					HCC827/AR		VP-16				Osim				DXR + Osim
Concentration	1	97.7424	99.0704	99.336	100.133	78.8845	80.2125	80.2125	79.8141	72.9084	73.5724	72.51	71.4475		Concentration	1	95.0394	95.9843	96.1417	95.3543	81.4961	82.2047	82.7559	83.2284	71.7323	72.5197	72.7559	71.4961
	2	99.0704	97.0784	99.336	98.9376	76.0956	76.3612	78.7517	77.8221	65.8698	66.6667	67.5963	66.2683			2	93.1496	94.0157	94.5669	93.6221	75.5118	76.2205	75.6693	75.5118	69.0551	68.0315	68.8976	67.2441
	3	80.6109	81.0093	82.3373	79.9469	78.4861	79.2829	79.1501	78.6189	49.9336	49.8008	49.004	49.004			3	77.7165	78.0315	81.2598	78.8976	73.937	74.8032	75.5118	74.8819	48.8976	50.7087	50.1575	49.685
	4	63.6122	64.5418	63.745	64.0106	74.6348	75.9628	74.3692	72.7756	32.9349	34.3957	33.2005	32.4037			4	64.4882	63.8583	64.6457	64.4882	71.0236	72.2835	72.9921	72.126	26.9291	26.063	26.2992	25.2756
	5	42.2311	44.3559	43.4263	41.0359	72.51	71.7131	73.5724	71.1819	27.6228	26.6932	25.7636	25.3652			5	42.4409	42.8347	42.6772	41.811	69.8425	71.811	71.5748	69.4488	14.6457	14.9606	14.5669	14.0158
	6	33.0677	35.591	34.3957	34.927	66.5339	65.2058	65.8698	64.6746	25.2324	25.8964	24.17	24.3028			6	30.8661	31.7323	31.3386	32.4409	64.9606	65.8268	66.2205	64.6457	11.4173	11.8898	11.1024	11.1811
Fig1E
PC9AR			DMSO			Osim			DXR			Comb
	percentage of control		97.0874	109.444	93.5569	92.8571	76.4706	80.5556	92.8571	88.2353	86.1111	11.4286	2.94118	9.72222
HCC827/AR			DMSO			Osim			DXR			Comb
	percentage of control		100.473	94.5627	105.201	77.1563	73.5321	96.1539	81.4815	104	92.3077	29.6296	36	26.9231
PC9AR			DMSO			Osim			VP-16			Comb
	percentage of control		106.297	96.6072	97.0958	80.5938	87.3425	67.7011	98.4916	84.472	75.9311	16.5402	11.2041	16.0286
HCC827/AR			DMSO			Osim			VP-16			Comb
	percentage of control		96.4597	104.375	99.1656	108.673	80.837	88.4361	91.1217	65.7486	71.8606	24.0207	14.0067	18.1413
Fig1G
PC9AR			DMSO			Osim			DXR			Comb
	Apotosis (%)		0.818	0.798	0.808	0.907	2.18	1.35	11.49	13.89	12.547	43.52	46.5	44.58
HCC827/AR			DMSO			Osim			DXR			Comb
	Apotosis (%)		3.46	3.62	3.57	7.07	6.67	7.36	13.96	14.91	12.81	37.5	39.3	40.6
PC9AR			DMSO			Osim			VP-16			Comb
	Apotosis (%)		2.15	2.28	1.84	6.55	7.4	7.21	7.94	8.26	8.51	39.01	38.73	40.3
HCC827/AR			DMSO			Osim			VP-16			Comb
	Apotosis (%)		4.23	3.76	3.94	8.72	9.13	11.21	10.21	12.89	8.74	45.21	46.44	48.26
Fig1G
PC9AR-parental			DMSO			Osim			VP-16			Comb
	Apotosis (%)		3.55	3.33	3.56	4.54	5.04	4.97	14.85	13.29	13.31	40.2	42.1	41.6
PC9AR-BimKO#4			DMSO			Osim			VP-16			Comb
	Apotosis (%)		5.19	4.67	4.42	8.25	8.29	8.48	15.21	14	13.42	16.24	15.42	14.53

## Sheet: Fig 2
Fig 2A	Tumor size (mm^3)
	Days	Vehicle						Osim						VP-16						VP-16 + Osim
PC9AR	0	192.82	121.84	119.49	69.12	64.856	41.1845	181.68	126	119.07	72.576	60.306	48.51	194.078	130.977	108.16	74.0015	63.6265	36.1	196.02	146.072	99.7195	83.232	48	37.2645
	3	241.88	158.76	164.71	95.992	102.06	78.416	224.32	163.35	130.7	81.25	66.27	61.364	211.722	166.464	105.341	91.035	78.416	42.4	217.328	121.835	98.696	91.936	56.3945	44.1
	7	450.64	388.13	259.92	196.52	186.2	142.884	457.06	301.81	255.53	149.92	121.1	85.176	429.3	261.612	174.636	145.119	116.614	75	251.896	144.15	113.438	101.338	67.712	49.923
	10	664.85	605.7	469.75	388.29	340.22	229.147	607.66	459.47	340.22	203.46	198.83	116.032	568.458	331.632	286.875	205.8	146.853	112.091	288.99	167.936	136.242	112.091	73.728	59.248
	14	973.63	813.19	857.74	689.06	455.05	347.612	948.71	674.16	562.28	402.69	451.5	270.738	801.967	570	541.5	468.308	306.56	191.664	329.476	223.767	228.939	112.896	82.5	74.431
	17	1315.5	1024.9	1111.6	925.75	619.46	470.016	1381.2	849.14	727.55	665.86	700	382.235	1203.12	800.112	735.958	654.368	477.144	254.016	380.894	269.568	290.304	144.581	97.686	86.528
		Tumor size (mm^3)
	Days	Vehicle						Osim						DXR						DXR + Osim
HCC827AR	0	168.776	84.5325	73.728	62.208	51.156	38.808	143.36	97.686	80.631	62.9565	50.336	42.336	129.96	93.288	80.631	73.008	55.016	46.225	97.686	97.556	85.176	73.728	70.664	51.2
	3	219.04	119.42	99.144	76.032	59.643	57.6	185.68	123.58	98.313	87.079	72.897	62.208	167.94	101.34	86.528	77.248	56.074	52.9	74.88	71.656	71.528	68.479	48.8	34.91
	7	272	155.65	146.07	116.64	86.528	74.129	217.73	173.4	130.7	108.84	104.98	78.416	223.82	132.62	98.313	87.134	59.643	59.904	88.434	59.904	50.336	64.8	41.876	30.625
	10	375.58	200.9	214.24	171.17	138.38	100.72	324.58	227.25	156.33	154.64	146.2	104.28	269.77	166.46	127.8	101.12	102.85	77.064	135.82	42.336	45.496	47.628	43.706	31.104
	14	455.05	240.94	332.35	313.33	216.63	149.5	400.01	264.65	206.68	176.16	231.89	145.41	338.69	210.83	159.74	129.51	133.96	107.65	157.7	51.638	52.9	54.675	40.344	24.276
	17	582.62	409.91	474.62	392.67	336	211.72	561.06	396.9	282.12	295.25	315.17	199.58	447.17	259.2	222.91	188.54	169.88	157.12	171.09	78.416	52.9	58.19	38.4	23.12
	21	834.27	605.7	639.45	522.72	472.02	408.73	718.8	618.25	427.43	405.77	391.61	321.51	581.04	310.46	271.47	254.02	206.68	202.5	181.48	93.775	55.016	64.512	30.803	21.78
	24	1275.8	834.27	844.74	837.52	632.46	589.82	1140.8	788.54	658.32	641.52	555.04	541.01	749.7	424.13	359.86	303.24	270.74	278.4	231.23	94.77	67.5	81.461	24.5	12.758
Fig 2B
		Tumor weight (g)
PC9AR	NO.	Vehicle	Osim	VP-16	Comb
	1	0.72	0.7	0.66	0.34
	2	0.64	0.51	0.48	0.16
	3	0.68	0.48	0.44	0.18
	4	0.51	0.41	0.41	0.12
	5	0.42	0.44	0.34	0.1
	6	0.37	0.31	0.26	0.08
		Tumor weight (g)
HCC827AR	NO.	Vehicle	Osim	VP-16	Comb
	1	0.9	0.72	0.54	0.15
	2	0.7	0.7	0.41	0.1
	3	0.68	0.63	0.38	0.07
	4	0.64	0.6	0.36	0.08
	5	0.6	0.57	0.32	0.03
	6	0.54	0.55	0.27	0.03

## Sheet: Fig 3
Fig 3H
PC9			Vector						LV-TOP2A
			DMSO			Osim			VP-16			Comb
	Apotosis (%)		4.39	5.84	4.89	41.98	40.03	43.45	5.89	5.73	6.32	13.34	11.56	12.85
HCC827			Vector						LV-TOP2A
			DMSO			Osim			VP-16			Comb
	Apotosis (%)		4.01	4.47	4.84	53.52	50.37	52.78	9.8	9.86	10.21	12.47	12.81	13.12
Fig 3I
PC-9
	Osim [nM]	6.25	12.5	25	50	100	200
Mean	Vector	45.5593	34.7454	28.8369	25.641	23.1884	21.2932
	TOP2A	72.3364	61.1215	52.5701	47.8505	43.4579	38.7383
SD	Vector	0.624775	0.6233	0.529027	0.691898	0.582056	0.679818
	TOP2A	0.928328	0.699375	1.0393	0.731922	0.870046	0.854855
HCC827
	Osim [nM]	6.25	12.5	25	50	100	200
Mean	Vector	39.9103	33.7138	30.6156	25.0306	23.1553	20.1794
	TOP2A	70.5882	57.6568	50.7535	47.1074	43.0238	39.2805
SD	Vector	0.876873	0.657339	0.780617	0.556975	0.638529	0.824785
	TOP2A	0.825015	0.81734	0.965786	0.751037	0.486145	0.912089

## Sheet: Fig 4
Fig 4A
PC-9		Relative TOP2A mRNA					HCC827		Relative TOP2A mRNA
	DMSO	1.08526	0.953057	0.961696				DMSO	1.01536	0.920495	1.06416
	Osim	0.906616	0.844573	0.990178				Osim	0.960654	0.957652	0.927533
Fig 4C
	PC-9					HCC827
	Time (h)					Time (h)
		DMSO	Osim				DMSO	Osim
	0	100	100			0	100	100
	3	91.8052	50.7809			2	72.5624	40.4497
	6	78.4399	11.8353			4	51.6964	7.6136
	9	28.266	0			8	10.3369	0
Fig 4D
PC-9		SMURF2 expression (FKPW)					HCC827		SMURF2 expression (FKPW)
	DMSO	9530.14	9513.19	9105.25				DMSO	6567.98	6232.96	6632.47
	Osim	3044.38	3316.07	3163.49				Osim	3136.11	3197.41	2030.25
Fig 4H
	PC-9
		Time (h)
			pLKO.1	shSMURF2
		0	100	100
		3	102.525	39.4636
		6	77.3615	6.41663
		9	39.4974	0
	HCC827
		Time (h)
			pLKO.1	shSMURF2
		0	100	100
		2	73.1627	30.1398
		4	61.9747	0
		8	27.779	0

## Sheet: Fig 5
Fig 5C					Fig 5D
							Patient	Before	After
	Before	After				1st generation	1	5	25
	5	25					2	5	20
	5	20					3	5	15
	5	15					4	0	80
	0	80					5	40	20
	40	20					6	5	70
	5	70					7	10	80
	10	80					8	30	45
	30	45					9	5	30
	5	30					10	5	10
	5	10					11	0	0
	0	0				3rd generation	12	0	0
	0	0					13	0	0
	0	0					14	0	0
	0	0					15	0	0
	0	0					16	0	45
	0	45					17	0	25
	0	25					18	0	0
	0	0					19	25	70
	25	70					20	5	5
	5	5					21	0	25
	0	25					22	0	5
	0	5
Fig 5G														Fig 5H
															PC-9
PC-9		Relative TOP2A mRNA					HCC827		Relative TOP2A mRNA							CHX (h)
		0.920559	1.12513	0.954654					1.03004	0.858369	1.11588						PC-9	PC-9/AR
																0	100	100
PC-9/AR		Relative TOP2A mRNA					HCC827/AR		Relative TOP2A mRNA							3	65.513	73.4573
		1.2963	0.909091	1.17857					1.04167	1.1	1.00052					6	34.863	83.3885
																9	33.2175	86.3809

## Sheet: Fig 6
Fig 6C
PC9/AR			Scramble						si-TOP2A
			DMSO			Osim			VP-16			Comb
	Apotosis (%)		3.84	4.22	4.41	9.15	8.18	7.65	9.43	9.68	8.91	32.08	36	35.47
HCC827/AR			Scramble						si-TOP2A
			DMSO			Osim			VP-16			Comb
	Apotosis (%)		4.57	6.03	5.87	10.15	9.73	10.28	11	10.3	10.08	44.76	41.65	47.12
Fig 6D
PC9/AR			pLKO.1						sh-TOP2A
			DMSO			Osim			VP-16			Comb
	Apotosis (%)		5.15	5.93	6.24	8	7.26	7.81	10.49	11.98	12.45	36.72	36.01	38.21
HCC827/AR			pLKO.1						sh-TOP2A
			DMSO			Osim			VP-16			Comb
	Apotosis (%)		7.5	6.74	7.02	12.41	13.8	12.88	12.15	12.43	13.11	44.71	48.13	48.82
Fig 6E
PC-9/AR
		Osim [nM]	31.25	62.5	125	250	500	1000
	Mean	pLKO.1	80.6541	78.2506	76.3593	77.896	75.1773	70.2916
		shTOP2A	57.9365	48.0952	42.4339	38.8889	34.3915	27.7778
	SD	pLKO.1	0.566427	0.662439	0.454965	0.394011	0.617144	0.656159
		shTOP2A	0.967931	1.01315	0.819679	0.967931	0.782401	0.655174
HCC827/AR
		Osim [nM]	31.25	62.5	125	250	500	1000
	Mean	pLKO.1	86.4773	83.8067	81.7719	81.3904	79.9915	72.6155
		shTOP2A	70.2116	67.2049	62.9176	53.7862	42.3719	30.8463
	SD	pLKO.1	1.06344	0.763035	0.560244	0.634448	1.03025	0.868754
		shTOP2A	0.77951	0.840739	0.987686	0.760724	1.25165	0.589254

## Sheet: Fig 7
Fig 7B		Group															Group															Group
PC9/PAR #4		DXR				Osim				DXR + Osim					PC9/PAR #8		DXR				Osim				DXR + Osim					PC9/PAR #12		DXR				Osim				DXR + Osim
Concentration	1	92.9766	101.003	100.669	98.6622	64.8829	72.9097	70.2341	72.5752	66.2207	65.8863	65.2174	60.8696		Concentration	1	96.3975	93.913	99.6273	100.87	68.5714	70.8075	77.0186	70.559	65.3416	67.3292	64.0994	58.882		Concentration	1	98.6431	99.823	94.8673	100.531	68.6726	68.9086	68.4366	71.0324	59.233	60.177	61.1209	57.8171
	2	90.6355	98.3278	97.3244	102.341	66.2207	72.5752	71.2375	70.5686	66.5552	65.5518	61.5385	58.194			2	98.6335	99.6273	99.8758	98.6335	71.8012	70.3106	78.5093	70.8075	65.5901	69.3168	65.0932	56.3975			2	97.9351	94.3953	101.239	98.8791	67.2566	65.1327	68.4366	66.0767	61.8289	62.5369	58.7611	57.3451
	3	91.3043	90.9699	90.6355	97.9933	66.5552	67.893	65.2174	68.2274	65.8863	64.5485	59.1973	54.5151			3	94.6584	99.3789	100.87	93.6646	71.5528	73.5404	71.3043	73.2919	65.0932	62.3603	62.8571	54.4099			3	95.5752	104.071	96.5192	101.239	67.9646	66.3127	71.2684	67.7286	59.941	60.177	59.233	52.1534
	4	81.2709	90.6355	98.6622	95.9866	68.2274	75.9197	71.2375	68.8963	57.5251	55.5184	55.5184	43.8127			4	86.2112	93.913	89.9379	89.9379	71.3043	73.5404	72.5466	59.1304	57.3913	58.3851	54.6584	44.2236			4	95.3392	99.115	92.9793	94.6313	70.3245	72.4484	72.2124	64.1888	55.6932	53.3333	55.4572	49.7935
	5	70.903	78.9298	72.2408	72.9097	70.903	74.9164	64.8829	69.2308	36.1204	39.7993	36.4549	29.7659			5	75.2795	78.2609	80.2485	76.2733	74.0373	74.2857	73.0435	72.0497	40.4969	39.7516	37.2671	32.2981			5	64.8968	75.2802	79.292	76.6962	67.2566	71.2684	67.0207	65.8407	38.4661	38.2301	37.7581	36.1062
	6	36.1204	39.7993	42.8094	42.1405	62.8762	64.5485	61.204	60.8696	21.7391	24.0803	23.7458	24.4147			6	39.2547	41.9876	44.2236	42.4845	68.8199	70.3106	66.8323	68.5714	24.0994	23.8509	22.3603	19.8758			6	44.8378	43.4218	45.5457	46.9616	67.9646	63.7168	64.6608	65.3687	25.0147	24.7788	24.5428	22.6549
Fig 7C		Group															Group															Group
PC9/PAR #4		VP-16				Osim				VP-16 + Osim					PC9/PAR #8		VP-16				Osim				VP-16 + Osim					PC9/PAR #12		VP-16				Osim				VP-16 + Osim
Concentration	1	96.4413	99.1103	99.8221	97.5089	71.5302	74.0213	74.3772	72.7758	69.7509	66.9039	68.3274	66.0142		Concentration	1	96.4573	93.8808	100.644	98.5507	75.0403	77.4557	76.6506	78.2609	70.0483	70.2093	70.8535	68.9211		Concentration	1	94.5299	95.2137	97.7778	95.3846	77.6068	78.9744	79.4872	80	72.6496	73.8461	71.9658	70.5983
	2	95.5516	97.5089	98.5765	96.2634	70.9964	71.5302	72.7758	71.7082	65.8363	62.9893	64.2349	61.5658			2	93.5588	95.9742	94.525	95.1691	71.1755	74.2351	73.2689	72.6248	65.5395	66.9887	65.8615	63.6071			2	89.0598	90.2564	91.282	91.6239	75.3846	76.2393	78.1197	77.6068	67.6923	68.8889	69.4017	66.6667
	3	78.4698	80.605	83.274	80.9608	73.4875	77.2242	72.7758	75.6228	55.516	56.4057	54.2705	52.3132			3	76.4895	77.6167	78.2609	77.1337	72.9469	74.7182	73.913	75.5233	53.1401	52.1739	52.496	50.8857			3	79.8291	80.8547	82.2222	81.5385	73.6752	74.5299	78.9744	74.0171	58.4615	59.4872	57.6068	56.5812
	4	61.3879	63.7011	62.4555	64.0569	71.3523	72.242	73.1317	70.6406	39.3238	41.2811	40.5694	38.4342			4	60.2254	59.4203	63.9291	61.8357	73.1079	72.6248	71.9807	70.0483	40.9018	39.7746	42.029	39.1304			4	64.6154	65.9829	67.0085	65.1282	74.5299	74.0171	74.8718	72.8205	44.2735	44.9573	45.9829	41.7094
	5	41.9929	43.4164	44.8399	43.7722	70.4626	69.7509	70.1068	68.3274	30.4271	31.6726	30.605	28.1139			5	40.4187	41.7069	42.6731	41.2238	71.0145	71.3366	70.5314	68.277	33.8164	33.4944	34.4605	32.5282			5	48.2051	49.7436	50.7692	50.2564	72.9915	73.5043	71.1111	69.7436	37.7778	36.5812	36.2393	35.2137
	6	34.3416	36.6548	36.2989	35.7651	64.9466	65.6584	66.9039	63.5231	22.7758	25.089	24.0214	22.0641			6	30.7568	32.0451	33.1723	32.8502	68.7601	68.599	69.2432	67.3108	29.6296	28.8245	30.1127	27.6973			6	39.4872	41.5385	38.9744	43.5897	70.2564	70.9402	69.4017	67.8632	30.2564	31.2821	30.9402	27.0085
Fig 7D	Tumor size (mm^3)
	Days	Vehicle						Osim						VP-16						VP-16 + Osim
PDX TM00193	0	210.7	102.602	152.561	186.624	97.2405	156.816	70.304	282.408	271.472	251.896	289.132	106.434	236.25	166.464	135.168	186.517	124.93	74.36	119.072	308.367	275.2	63.75	92.2625	209.952
	4	358.706	132.618	214.245	243.36	134.848	252.486	90.75	423.2	386.019	403.971	489.804	168.776	258.57	157.115	141.537	186.517	113.4	59.904	111.6	277.724	230.625	67.626	92.2625	201.64
	7	463.89	154.213	258.75	278.842	174.902	285.404	84.564	641.144	354.025	463.89	573.248	191.558	281.6	148.104	133.12	164.152	111.6	52.9	97.47	236.25	188.65	53.016	84.27	156.325
	11	571.256	194.078	319.39	336.518	223.767	379.456	92.2625	695.75	323.783	508.086	629.856	181.3	305.942	159.359	135.168	176.157	117.212	53.958	83.106	209.952	147.456	39.69	70	130.235
	14	695.75	225	364.863	392.089	262.848	460.275	86.022	683.65	328.104	513.814	584.325	205.167	351.31	171.088	141.537	186.2	115.351	52.9	74.36	196	126	31.941	64.827	112.694
	18	800.112	255.528	411.892	430.612	293.486	509.012	77.064	715.008	374.666	545	601.126	191.558	370.881	180.918	137.216	183.75	119.072	52.9	71.656	185.679	112.694	27.38	55.016	105.593
	21	928.8	295.856	508.086	465.52	329.6	572.22	77.064	689.976	387.2	513.814	567.84	189.037	400.01	191.1	135.168	180.918	120.933	55.016	60.025	170.582	98.3125	22.6625	47.432	112.694
	25	1039.06	328.738	548.856	525.312	373.968	640.452	75.712	708.736	432.45	556.614	606.744	186.2	422.331	198.45	141.537	191.1	126.852	53.958	51.842	156.325	83.824	17.92	39.5035	96.8
	28	1097.73	368.327	627.328	692.664	408.726	699.84	81.648	747.27	397.488	606.375	641.52	183.75	468.308	215.136	148.104	196.599	137.216	49.6125	42.527	136.462	82.472	13.95	34.4	82.472
	32	1266.64	432.964	765.184	838.242	467.877	776.223	78.652	715.008	414.05	635.688	689.976	191.558	497.664	232.73	159.359	204.768	143.36	52.9	36.982	112.694	70.8295	13.95	28.88	73.75
	35	1421	509.652	841	917.163	518.938	874.64	81.648	677.6	460.275	612.362	641.52	180.918	517.495	248.368	163.849	221.778	149.988	59.904	26.568	93.312	61.852	8.75	20.808	58.5385
	39	1555.85	578.191	918.984	1034.44	576.24	1004.67	90.944	753.768	470.016	584.064	740.602	210.495	542.626	267.696	175.712	242.592	161.172	67.5	23.275	70.272	48.074	7.8125	18.513	53.958
	42	1743.75	634.834	1010.23	1135.13	627.361	1068.63	97.47	715.008	509.652	612.362	721.28	233.928	586.558	283.966	188.06	280.845	175.071	74.1285	20.23	57.7125	39.2	0	15.8565	50.625
	46	1897.97	676.512	1119.26	1278.49	686.816	1129.03	111.6	767.05	474.624	606.744	760.266	246.054	613.836	297.6	200.9	316.028	187.272	81.12	19.652	42.4	27.5625	0	13.5	51.6375
	49	2022.08	719.95	1189.83	1326.67	719.104	1173.19	106.171	767.05	484.563	556.614	721.28	255.528	661.5	314.928	217.728	335.16	211.722	90.396	16.896	31.752	26.95	0	11.368	52.65
	53							119.072	835.44	460.275	578.191	780.275	275.2	709.838	349.272	244.688	370.881	225.504	96.8	14.8955	26.588	22.869	0	9.126	51.6375
	56							106.171	787.176	540	606.375	807.36	258.57	774.4	382.235	270.738	411.892	237.141	103.488	13.95	22.528	19.22	0	0	48.4
	60							111.6	715.008	493.973	561.816	766.764	245.48	815.36	402.688	291.2	443.034	262.808	118.354	10.5705	22.016	17.1	0	0	49.368
	63							99.238	734.217	519.453	578.191	733.824	230.625	836.37	398.816	297.6	447.174	258.75	126	7.8125	18.45	18.7395	0	0	46.225
	67							97.47	767.05	479.859	556.614	670.68	225	879.462	434.752	314.928	475.695	284.592	133.956	0	17.1	18.259	0	0	45.3005
	70							106.171	787.176	489.804	530.452	676.512	243.089	930.852	462.721	334.116	505.4	312.05	137.677	0	14.504	17.7785	0	0	43.218
	74							104.284	793.904	489.804	541.008	664.848	249.444	960.756	496.375	361.25	525.312	337.892	148.838	0	13.72	15.75	0	0	41.454
	77							95.8455	767.05	485.002	510	670.68	252.486	1000.8	516.096	377.196	557.032	349.648	157.696	0	11.76	15.75	0	0	38.663
	81							99.238	708.736	414.736	551.412	646.869	233.928	1064.21	541.018	393.588	578.259	373.968	172.062	0	13.0355	16.8175	0	0	37.6
	84							100.92	715.008	442.225	589.472	617.98	219.04	1132.81	568.458	406.56	617.16	399.384	181.804	0	11.76	15.75	0	0	39.5035
	88							107.911	740.602	465.745	562.277	641.144	227.812	1185.48	585	418.176	634.644	425.92	194.208	0	12.615	15.75	0	0	36.8
	91							115.2	773.663	470.45	584.325	606.375	233.928	1220.61	601.859	435.655	652.453	449.55	202.343	0	11.76	16.8175	0	0	34.983
	95							120.933	821.34	485.002	606.744	646.869	240.125	1298.09	629.442	472.017	670.592	472.017	207.103	0	12.615	15.75	0	0	33.934
	98							124.93	849.364	530.452	629.695	664.848	230.625	1375.99	683.55	497.317	707.868	501.642	224.325	0	11.76	15.75	0	0	33.934
	102							130.977	915.062	578.656	623.971	701.8	237.16	1414.94	713.486	527.962	746.496	536.987	239.805	0	11.76	16.8175	0	0	38.4
	105							139.264	991.752	617.98	641.144	753.371	243.089	1519	758.16	541.5	786.5	569.245	245.134	0	11.76	16.8175	0	0	38.663
	Tumor size (mm^3)
	Days	Vehicle						Osim						VP-16						VP-16 + Osim
PDX TM00219	0	147.994	166.464	187.308	62.208	197.173	81.12	245.48	65	85.176	221.778	142.884	119.072	117	209.952	128.774	66.27	75.429	100.352	133.12	70.227	78.652	142.884	127.832	82.472
	4	161.792	219.04	245.134	75.429	259.002	90.396	295.245	70.227	103.488	249.018	182.648	141.312	111.392	221.154	130.696	59.7375	67.228	93.775	133.12	71.5275	77.2475	151.552	120.213	81.12
	7	191.896	249.018	281.627	87.079	316.894	105.593	298.526	77.2475	110.466	258.57	201.64	145.762	105.966	212.544	126.852	52.6965	64.827	95.2875	127.008	67.5	70.304	133.956	104.976	74.1285
	11	208.25	299.218	336.2	93.312	355.008	112.694	312.666	73.008	114.376	251.982	188.06	132.962	95.648	204.161	124.93	49.392	61.056	90.396	113.49	59.904	60.025	122.4	94.64	66.0275
	14	237.141	335.962	375.7	101.92	379.456	120.094	323.783	77.2475	142.884	258.57	218.489	139.264	97.47	193.55	115.2	46.2275	59.904	91.854	99.238	50.625	50.784	114.376	83.75	58.5385
	18	265.696	367.84	431.695	105.056	473.812	130.235	331.632	80.19	130.235	271.483	201.64	143.65	99.0945	196	120.933	49.392	61.056	93.312	81.648	37.8225	43.56	101.92	76.032	47.1495
	21	311.647	418.968	484.344	117.74	534.154	153.6	343.188	78.732	126	264.654	196	141.537	105.966	206.681	126.852	53.621	62.208	96.8	73.008	30.324	38.808	81.12	64.8	37.6
	25	354.025	499.408	561.834	133.2	610.018	184.96	335.16	75.843	121.835	267.696	212.544	143.65	111.392	217.728	128.774	53.621	63.36	98.3125	67.626	23.12	35.301	72.5	52.92	31.046
	28	421.2	647.352	709.838	166.887	726	244.688	346.8	84.7	110.466	288	185.679	141.537	117	229.147	132.618	58.08	64.512	99.825	60.025	17.298	28.88	64.512	47.9085	24.5
	32	487.35	734.217	809.088	199.962	826.562	282.906	362.404	87.808	107.217	267.696	180.918	154.87	120.6	240.944	140.899	57.112	67.968	101.338	47.5875	12.936	24.624	56.074	38.988	20.691
	35	565	849.364	910.318	234.476	973.626	324.769	392.089	90.944	110.466	267.696	183.298	166.635	128.375	266.805	154.213	58.08	72.03	110.466	36.1415	10.14	17.92	44.982	33.696	16.8175
	39	650.475	967.46	1027	272.734	1104.84	375.7	441.099	92.512	117.74	288	178.024	164.255	133.956	290.207	160.55	65.596	74.431	105.056	29.602	8.788	13.456	36.504	30.625	14.85
	42	751.581	1063.69	1151.01	318.209	1263.24	429.792	464.788	97.47	119.422	291.2	180.336	178.956	139.537	314.928	169.884	66.654	78.75	108.841	26.6955	0	10.5705	29.16	25.047	12.152
	46	862.407	1183	1308.99	356.328	1407.67	486.68	513.814	94.08	123.576	280.845	185.679	191.808	145.119	336.2	181.804	68.77	83.232	110.466	22.6625	0	8.4375	21.504	20.181	9.126
	49	974.902	1359.46	1456.87	398.816	1572.79	521.324	545	92.512	125.316	274.604	180.336	202.612	151.838	354.784	194.208	71.7925	91.2925	121.835	19.0575	0	7.8125	17.1	17.2405	8.788
	53							566.155	97.47	137.677	288.684	172.827	210.938	163.84	379.312	207.103	72.897	97.686	123.576	16.896	0	7.8125	15.138	17.661	7.8125
	56							587.826	97.47	150.822	288.684	188.06	222.376	176.418	414.304	218.05	68.77	104.362	129.6	13.95	0	0	14.112	18.9	0
	60							582.624	104.284	162.662	292.494	198.45	225.264	188.538	459.596	231.886	72.897	112.896	133.2	14.85	0	0	15.979	17.661	0
	63							633.938	104.284	188.06	313.992	200.9	234.196	198.832	482.448	250.463	79.488	120.213	139.537	15.8565	0	0	15.5585	16.82	0
	67							669.766	109.651	182.648	332.82	215.136	249.444	222.95	523.45	262.848	86.436	127.832	149.916	16.896	0	0	14.112	15.979	0
	70							712.86	119.072	195.201	356.224	212.544	278.842	234.406	566.636	283.024	93.636	134.018	160.744	14.4	0	0	14.7175	12.7575	0
	74							765.184	130.977	211.722	397.808	229.992	299.671	253.127	605	296.45	100.048	151.838	169.984	14.4	0	0	15.3	11.664	0
	77							791.678	130.977	222.912	402.04	229.992	306.56	280.136	652.453	321.411	101.4	167.936	179.562	15.376	0	0	15.3	12.0285	0
	81							812.25	137.216	228.096	424.128	241.875	325.125	304.2	694.575	344.452	108.147	182.952	197.516	15.376	0	0	15.8565	11.664	0
	84							818.748	139.264	237.141	424.128	244.688	328.738	318.291	732.736	372.006	113.724	187.308	214.245	14.4	0	0	17.408	12.936	0
	88							831.744	141.312	230.688	406.272	241.875	332.35	341.172	772.265	397.375	119.556	203.456	231.886	14.4	0	0	16.337	12.544	0
	91							859.625	147.875	237.141	415.152	244.688	335.962	373.968	834.176	437.536	133.28	218.05	250.463	15.376	0	0	15.3	12.936	0
	95							888.096	147.875	246.42	424.128	247.5	343.914	390.15	899.3	465.75	146.334	235.872	270	14.4	0	0	14.85	12.393	0
	98							894.824	149.988	255.938	446.976	247.5	355.743	420.079	944.541	477.9	151.38	251.896	292.032	14.4	0	0	15.8565	12.393	0
	102							908.28	152.1	249.158	442.368	254.144	367.84	433.664	1005.43	518.94	158.386	264.375	302.688	14.4	0	0	16.896	13.328	0
	105							930.852	161.172	261.562	461.041	257.032	380.208	455.457	1096.85	538.996	173.026	280.136	324.769	14.4	0	0	15.376	12.0285	0
	109							953.794	163.35	271.472	490.05	270.738	392.85	469.8	1137.82	559.55	176.748	285.912	336.2	15.376	0	0	14.8955	13.328	0
	112							984.189	172.827	281.627	510	291.2	405.769	507.84	1198.64	597.471	194.481	302.379	359.856	13.95	0	0	16.896	13.328	0
	Tumor size (mm^3)
	Days	Vehicle						Osim						VP-16						VP-16 + Osim
PDX TM00199	0	93.312	194.208	111.6	107.648	160.744	135.816	217.728	154.213	123.008	97.556	135.168	108	210.7	189.037	140.899	109.33	161.172	82.472	285.404	92.2625	78.416	71.424	198.45	153.6
	4	101.92	233.28	132.962	134.946	190.782	148.838	239.062	156.325	124.93	95.874	141.537	109.8	210.7	176.4	134.54	103.968	152.1	79.768	255.881	82.8655	74.36	76.832	178.024	144.869
	7	116.058	288.99	145.762	152.1	224.325	172.827	260.876	178.024	123.008	97.556	139.425	108	199.962	171.396	128.375	93.775	149.988	75.712	237.16	68.75	62.426	71.424	168.338	136.462
	11	131.4	347.894	166.093	185.679	292.032	212.544	264.654	172.827	117.212	92.5965	145.926	104.43	191.896	161.84	120.6	87.48	141.312	68.9265	225.264	63.6265	58.8245	64.538	158.994	122.4
	14	152.806	384.592	188.65	227.254	366.912	241.875	254.947	170.582	115.351	84.7	139.425	102.689	194.208	169.016	122.4	92.2625	145.408	72.828	208.088	56.3295	42.527	59.7375	140.899	99.825
	18	182.952	482.837	233.928	264.654	463.736	283.966	248.368	167.706	117.212	87.808	137.312	97.556	202.343	171.396	132.618	95.2875	149.988	75.712	191.808	49.6125	32.8	58.725	128.375	85.176
	21	221.804	622.913	289.132	305.087	566.636	327.228	239.062	165.528	115.351	81.648	133.12	99.238	199.962	169.016	128.375	93.775	147.875	74.36	171.396	43.4515	26.011	49.392	120.6	76.25
	25	261.562	718.801	340.216	377.196	657.758	378.45	236.25	160.55	109.8	83.1875	127.008	94.221	204.723	178.85	130.235	98.3125	149.988	77.064	145.762	39.69	18.513	40.3065	102.344	66.816
	28	305.809	854.456	396.9	451.315	752.328	458.397	229.992	155.648	104.43	78.732	131.072	97.556	219.284	189.037	132.095	103.488	161.172	78.416	117	30.324	13.5	30.625	81.12	61.852
	32	366.912	989.786	454.072	499.234	861.908	548.856	227.254	151.552	99.238	75.843	127.008	95.8455	239.805	205.167	140.306	114.376	170.582	82.8655	102.344	24.5	10.206	25.5915	60.306	54.675
	35	412.51	1146.88	512.79	573.359	981.642	638.144	215.825	138.384	100.92	84.7	137.312	90.944	265.696	225	146.853	121.835	177.315	84.27	87.48	18.432	8.788	21.6225	50.8475	47.1495
	39	473.984	1300.14	611.104	657.758	1096.85	730.682	229.992	130.235	111.6	89.376	127.008	97.47	293.327	246.054	155.648	123.576	200.9	86.022	71.5275	15.376	7.8125	17.661	41.6	39.2
	42	516.906	1424.19	681.216	724.722	1209.67	823.601	218.489	122.4	100.92	95.8455	125.023	95.8455	318.209	265.243	169.884	127.8	223.818	98.784	58.752	11.76	7.8125	14.58	32.49	34.983
	46	564.54	1548.4	732.05	781.488	1273.04	879.462	215.825	134.54	111.6	86.2125	113.49	92.5965	352.8	285.404	184.96	129.6	239.062	108.841	51.842	10.206	7.8125	10.9375	30.118	28.512
	49	597.861	1635.92	798.062	822.8	1347.14	930.852	199.119	136.462	109.8	87.725	108	89.376	377.196	321.048	175.071	142.228	254.144	116.058	43.56	8.125	0	10	25.725	22.869
	53	632.462	1703.03	867.912	909.72	1436.48	1015.2	201.64	138.384	111.6	86.2125	106.171	92.5965	402.688	339.575	182.648	150.822	273.78	123.576	45.5625	7.8125	0	8.75	20.48	20.181
	56							196	138.384	109.8	84.7	107.911	87.808	443.034	351.31	190.44	152.806	290.207	127.8	42.592	7.8125	0	7.8125	16.2	18
	60							198.45	126	99.238	89.376	109.651	83.1875	485.98	379.456	197.582	163.84	311.647	131.4	40.678	0	0	0	14.4	14.504
	63							193.55	124.2	100.92	80.19	120.933	84.7	505.4	396.05	199.962	166.887	326.114	133.2	36.1415	0	0	0	11.368	10.9375
	67							201.64	132.095	99.238	74.4385	122.793	83.1875	514.425	409.05	203.35	169	337.561	137.677	37.926	0	0	0	10.976	10
	70							218.489	127.8	109.8	68.9265	109.651	78.732	545.722	435.896	211.722	174.24	361.25	141.398	33.6	0	0	0	9.8415	9.375
	74							193.55	126	99.238	74.36	107.911	75.843	590	468.308	226.482	184.049	386.019	146.98	32.8	0	0	0	9.126	8.75
	77							185.679	116.058	97.556	68.9265	94.08	70.304	634.644	493.056	238.206	196.52	402.688	153.76	29.6595	0	0	0	9.8415	8.4375
	81							170.582	106.624	87.808	61.2255	95.648	67.626	694.575	528.22	253.125	207.103	433.35	164.714	28.158	0	0	0	9.8415	8.125
	84							156.325	96.228	84.7	58.8245	94.08	67.626	758.16	533.022	269.769	218.05	451.315	174.08	24.624	0	0	0	9.8415	8.125
	88							133.956	86.528	78.732	58.8245	95.648	68.9265	804.65	552.23	282.906	229.365	469.752	174.08	22.05	0	0	0	9.8415	8.125
	91							151.552	92.697	73.008	67.626	94.08	67.626	825.507	573.359	288.99	238.464	478.216	176.128	20.23	0	0	0	9.8415	8.125
	95							167.706	99.825	74.36	68.9265	95.648	65	846.72	606.96	295.074	231.886	492.993	181.675	19.652	0	0	0	9.8415	8.125
	98							169.884	101.338	78.652	71.656	93.775	73.008	883.728	629.442	308.93	235.872	518.938	189.486	17.408	0	0	0	9.8415	8.125
	102							174.24	108.841	81.648	73.008	100.352	74.36	928.464	647.149	320	238.464	534.528	191.664	16.384	0	0	0	9.8415	8.125
	105							191.896	120.094	87.808	70.304	105.593	73.008	988.604	683.55	334.611	250.463	550.427	197.516	14.8955	0	0	0	9.8415	8.125
	109							208.25	121.835	94.221	74.4385	105.056	77.2475	1012.51	689.062	353.01	255.792	545.722	195.272	13.5	0	0	0	9.8415	8.125
	112							214.243	125.316	104.43	67.626	110.466	78.732	1051.2	719.104	365.117	262.848	566.636	199.761	13.5	0	0	0	9.8415	8.125
	116							219.284	133.2	106.171	74.4385	108.192	80.19	1076.11	738.461	381.024	272.812	571.438	204.25	13.5	0	0	0	9.8415	8.125
	119							230.688	139.537	111.6	73.008	114.376	81.648	1116.3	758.16	393.762	285.912	597.861	212.704	13.95	0	0	0	9.8415	8.125
	123							238.464	145.119	119.072	74.4385	107.217	84.7	1157.37	790.087	410.478	296.45	620	221.387	13.95	0	0	0	9.8415	8.125
	126							253.127	155.682	124.93	70.227	106.624	86.2125	1218.75	837.828	423.864	318.291	655.452	232.75	12.615	0	0	0	9.8415	8.125
	130							260.11	159.526	126.852	75.843	112.091	87.808	1282.26	887.446	455.457	344.452	678.976	244.488	12.1945	0	0	0	9.8415	8.125
	133							262.848	168.683	132.962	77.2475	116.058	86.2125	1377.35	938.975	484.438	372.006	708.448	249.53	11.368	0	0	0	9.8415	8.125
	137							272.812	170.667	128.774	86.2125	113.715	89.376	1446.19	982.288	518.94	395.136	747.194	256.608	10.976	0	0	0	9.8415	8.125
	140							283.024	178.176	130.696	87.725	115.34	92.5965	1558.24	1072.8	555.038	425.27	787.32	273.8	10.976	0	0	0	9.8415	8.125
	144							304.2	180.224	138.915	94.08	121.104	94.221							10.976	0	0	0	9.8415	8.125
	147							318.291	182.272	143.36	95.648	125.316	94.221							10.976	0	0	0	9.8415	8.125
	151							329.6	192.238	145.408	97.216	129.6	97.556							10.976	0	0	0	9.8415	8.125
	154							351.339	202.005	143.36	99.0945	125.316	100.92							10.976	0	0	0	9.8415	8.125
	158							379.312	212.704	152.1	113.4	127.056	102.602							10.976	0	0	0	9.8415	8.125
	161							408.726	230.3	168.338	124.93	135	111.6							10.976	0	0	0	9.8415	8.125
	165							449.55	248.832	170.582	137.216	152.806	119.164							10.976	0	0	0	9.8415	8.125
	168							497.317	272.812	191.1	152.46	166.887	131.072							10.976	0	0	0	9.8415	8.125
	172							527.962	275.625	196	166.464	174.24	137.312							10.976	0	0	0	9.8415	8.125
	175							576.24	307.242	212.544	183.75	184.96	143.748							10.976	0	0	0	9.8415	8.125
	179							622.913	342.216	244.688	196.599	202.176	152.1							10.976	0	0	0	9.8415	8.125
	182							646.512	377.196	260.738	218.489	215.825	173.4							10.976	0	0	0	9.8415	8.125
	186							669.766	369.8	257.911	209.952	209.952	161.172							10.976	0	0	0	9.8415	8.125
	189							664.042	354.025	248.368	194.078	191.558	145.408							10.976	0	0	0	9.8415	8.125
	193							622.913	316.028	229.992	171.088	161.604	122.793							10.976	0	0	0	9.8415	8.125
	196							550.854	276.822	198.45	145.408	134.946	102.344							10.976	0	0	0	9.8415	8.125
	200							499.408	238.206	165.528	118.8	105.593	70							10.976	0	0	0	9.8415	8.125
	203							415.152	159.744	116.058	78.416	66.816	46.464							10.976	0	0	0	9.8415	8.125
	207							299.88	100.352	77.5	51.6375	48.4	27.216							10.976	0	0	0	9.8415	8.125

## Sheet: Fig S1
Fig S1A
PC9/AR		PTX				Osim				PTX + Osim						HCC827/AR		PTX				Osim				PTX + Osim
Concentration	1	85.3333	86.0741	84.4444	87.2593	71.8518	70.3704	72	71.7037	67.1111	67.7037	69.1852	69.7778			Concentration	1	83.4483	83.1034	82.931	83.9655	81.5517	82.5862	81.0345	80.6897	78.2759	77.7586	79.3103	77.4138
	2	78.8148	78.5185	79.8518	80	72.4444	71.1111	72.8889	70.5185	63.2593	61.7778	61.3333	60.8889				2	78.2759	78.6207	76.7241	78.1034	78.2759	75.8621	80.8621	79.6552	67.931	67.7586	66.5517	65.8621
	3	58.6667	57.9259	57.9259	56.5926	62.963	62.3704	63.4074	61.9259	49.9259	51.7037	51.5556	50.5185				3	67.4138	67.5862	66.2069	66.7241	77.069	73.7931	75.6897	74.3103	57.5862	59.8276	57.931	58.7931
	4	32.4444	32.1482	31.5556	32.8889	61.1852	60.5926	61.4815	60.2963	29.9259	30.6667	29.037	30.5185				4	38.2759	40.3448	39.6552	41.8965	79.4828	80.1724	77.4138	76.8966	35.5172	36.7241	34.6552	35.5172
	5	15.8519	14.963	14.3704	13.9259	56.5926	55.5556	54.2222	54.5185	11.4074	10.3704	11.2593	10.8148				5	18.7931	18.9655	19.3103	18.1034	71.2069	71.7241	71.8966	69.4828	13.7931	13.4483	13.4483	14.4828
Fig S1B
PC9/AR		Cisplatin				Osim				Cisplatin + Osim						HCC827/AR		Cisplatin				Osim				Cisplatin + Osim
Concentration	1	98.4058	94.9275	98.5507	99.8551	68.2609	68.1159	67.1014	68.6957	64.3478	65.5072	60.5797	63.1884			Concentration	1	98.4906	98.8679	98.239	98.3648	84.5283	84.0252	85.912	84.4025	87.9245	89.1824	86.4151	84.7799
	2	96.6667	96.5217	98.8406	99.4203	63.3333	63.1884	62.8986	64.9275	58.5507	57.8261	57.8261	55.0725				2	98.1132	98.4906	97.4843	97.1069	83.8994	83.2704	82.7673	81.761	80.8805	78.9937	79.3711	80.3774
	3	94.9275	94.2029	91.7391	97.5362	56.6667	57.1014	58.9855	59.4203	53.7681	54.7826	55.7971	53.1884				3	97.1069	95.7233	97.7358	96.2264	83.1446	84.7799	82.3899	84.7799	82.1384	84.9057	80.8805	81.1321
	4	81.1594	79.1304	82.029	77.8261	58.6957	58.5507	58.5507	60.1449	50.1449	48.9855	46.8116	46.2319				4	99.1195	98.4906	91.1572	94.3396	82.0126	77.9874	80.1258	80.7547	75.8491	75.7233	76.6038	76.6038
	5	24.7826	23.6232	22.6087	22.029	58.4058	58.8406	59.2754	56.6667	23.0435	22.4638	22.029	21.0145				5	58.1132	56.8554	53.8365	59.6226	69.434	71.195	70.0629	70.9434	48.6793	48.4277	48.4277	49.1824
Fig S1C
PC9/AR		Carboplatin				Osim				Carboplatin + Osim						HCC827/AR		Carboplatin				Osim				Carboplatin + Osim
Concentration	1	99.7992	94.1767	99.3976	98.3936	91.3655	88.3534	90.5623	88.9558	86.5462	88.3534	88.5542	87.1486			Concentration	1	94.2402	94.4853	93.5049	94.1176	85.6618	86.2745	86.7647	86.6422	80.5147	79.0441	79.2892	80.2696
	2	97.3896	98.7952	96.9879	99.1968	89.3574	89.1566	88.5542	89.759	89.9598	87.3494	86.747	86.9478				2	94.8529	95.4657	95.9559	95.7108	82.7206	83.701	85.2941	84.9265	78.3088	74.2647	75.1226	76.5931
	3	96.1847	92.1687	93.1727	95.9839	85.5422	83.5341	88.755	87.751	83.7349	84.739	84.739	83.5341				3	86.3971	86.7647	87.5	87.9902	79.902	80.7598	80.8824	80.3922	73.5294	71.4461	72.0588	71.6912
	4	86.3454	84.5382	91.3655	87.5502	85.5422	86.3454	87.5502	86.5462	76.506	77.51	76.3052	78.1124				4	70.7108	68.9951	68.9951	69.7304	80.3922	81.0049	79.902	80.5147	60.9069	60.5392	60.049	59.4363
	5	77.51	76.506	80.9237	78.1124	84.1365	83.5341	84.3374	84.1365	69.2771	69.0763	69.2771	71.0843				5	61.3971	61.152	61.3971	61.8873	80.1471	80.0245	79.4118	79.1667	53.6765	52.8186	53.1863	53.3088
	6	61.6466	61.6466	61.4458	64.6586	80.5221	76.3052	79.9197	79.3173	55.4217	57.6305	57.8313	54.8193				6	56.0049	55.8824	55.2696	56.4951	78.4314	79.2892	80.2696	79.4118	43.0147	44.2402	42.8922	44.2402
Fig S1D
PC9/AR		CP				Osim				CP + Osim						HCC827/AR		CP				Osim				CP + Osim
Concentration	1	98.6405	99.0937	99.8489	98.7915	82.0242	81.571	83.9879	81.8731	80.8157	82.9305	80.0604	78.7009			Concentration	1	85.0467	85.2544	84.9429	84.839	86.0851	86.7082	86.7082	86.812	79.7508	80.3738	82.0353	79.6469
	2	96.8278	97.281	98.4894	97.8852	80.6646	81.722	80.5136	80.8157	79.7583	79.9094	80.0604	78.3988				2	83.1776	82.5545	82.5545	83.3852	80.9969	83.9045	84.1121	83.1776	77.0509	77.6739	77.7778	77.8816
	3	95.0151	96.2236	95.9214	97.281	79.6072	77.7946	80.3625	79.3051	76.7372	75.8308	74.6224	76.1329				3	80.0623	81.7238	79.4393	80.1662	81.5161	80.893	80.3738	80.893	75.7009	74.2471	74.8702	74.351
	4	96.9788	96.9788	98.7915	97.1299	80.9668	77.6435	79.9094	77.9456	72.9607	71.9033	71.7523	72.6586				4	78.0893	78.8162	78.1932	77.5701	77.9855	76.947	77.6739	78.1932	69.2627	70.7165	71.1319	70.5088
	5	93.6556	93.0514	96.5257	93.0514	76.7372	76.8882	74.4713	70.6949	69.9396	67.9758	68.1269	68.7311				5	76.1163	75.4933	74.4548	74.5587	78.7124	78.5047	77.3624	78.8162	65.3167	66.459	65.6282	65.3167
	6	91.3897	92.2961	89.426	89.7281	73.2628	71.4501	72.9607	71.6012	65.71	65.2568	64.5015	65.861				6	68.9512	68.432	68.6397	67.7051	77.7778	76.4278	76.947	77.6739	60.2285	58.567	58.2555	58.2555
Fig S1E
PC9/AR		5-Fu				Osim				5-Fu + Osim						HCC827/AR		5-Fu				Osim				5-Fu + Osim
Concentration	1	52.4138	53.7931	52.2414	52.7586	82.4138	83.4483	83.9655	82.5862	50.5172	49.4828	49.4828	50.6897			Concentration	1	95.9551	97.7528	95.7303	96.9663	83.7079	84.1573	84.6067	84.1573	77.191	76.9663	77.9775	77.0786
	2	42.069	43.2759	41.8965	42.069	83.7931	85	83.7931	83.7931	41.3793	44.1379	41.2069	41.3793				2	85.2809	86.1798	86.7416	86.7416	80.3371	81.6854	80.6742	82.9214	74.4944	72.6966	72.4719	73.7079
	3	35.1724	37.5862	36.7241	35.3448	85	84.3103	83.4483	84.1379	35.6897	36.3793	34.4828	35.1724				3	70.1124	69.8876	69.4382	68.6517	82.809	84.0449	81.3483	82.9214	61.236	60.7865	63.2584	61.4607
	4	31.7241	31.2069	30.5172	31.5517	85.6897	86.5517	84.8276	82.2414	31.5517	29.6552	29.6552	30.5172				4	58.8764	59.1011	57.5281	58.0899	82.4719	85.1685	83.5955	80.7865	49.3258	49.3258	48.764	48.0899
	5	29.8276	28.4483	28.1034	29.4828	83.1034	82.931	82.931	82.069	28.9655	29.4828	28.9655	29.1379				5	54.0449	54.6067	53.5955	52.4719	81.573	80.7865	79.3258	80.4494	39.1011	40.3371	37.9775	38.427
	6	29.6552	28.6207	28.7931	29.3103	76.5517	77.5862	77.931	76.7241	27.7586	27.069	27.4138	27.7586				6	38.2022	37.5281	37.191	37.191	78.2023	78.9888	78.9888	78.427	25.7303	24.382	24.6067	24.7191
Fig S1F
PC9/AR		Gemcitabine				Osim				Gemcitabine + Osim						HCC827/AR		Gemcitabine				Osim				Gemcitabine + Osim
Concentration	1	76.0108	77.2686	77.8077	76.7296	84.8158	84.9955	83.558	85.3549	71.159	69.7215	71.159	71.5184			Concentration	1	97.1429	95.974	96.2338	96.4935	84.1558	84.2857	84.1558	84.8052	79.0909	78.052	78.5714	78.1818
	2	62.354	64.5103	63.0728	63.9712	83.558	82.8392	81.5813	80.8625	55.5256	57.6819	57.6819	54.2677				2	92.8571	93.1169	92.7273	91.2987	81.039	80.3896	83.5065	81.1688	74.9351	76.2338	73.8961	74.5455
	3	51.0332	50.4942	50.8535	50.3145	85.1752	82.8392	84.8158	83.9173	45.6424	44.9236	45.4627	43.8455				3	61.9481	63.1169	62.7273	61.5584	78.8312	79.0909	80.2597	79.6104	55.4545	56.8831	58.961	56.2338
	4	37.0171	36.6577	37.5562	37.3765	79.9641	79.9641	79.0656	78.7062	35.9389	34.681	38.6343	38.4546				4	41.6883	43.1169	44.9351	42.8571	75.4545	74.2857	74.1558	76.1039	36.1039	37.013	38.1818	36.7533
	5	35.3998	34.8607	35.7592	35.9389	79.9641	77.4483	77.628	78.5265	35.3998	35.5795	35.3998	32.1653				5	35.1948	35.8442	35.5844	33.5065	76.6234	76.4935	76.1039	77.6623	27.4026	26.3636	26.2338	26.8831
	6	33.9623	34.142	33.9623	35.2201	78.1671	79.7844	78.1671	78.3468	37.3765	37.3765	34.142	33.2435				6	24.2857	25.5844	23.8961	24.1558	74.026	74.4156	74.8052	73.3766	16.3636	17.013	16.3636	16.3636
Fig S1G
PC9/AR		CAPE				Osim				CAPE + Osim						HCC827/AR		CAPE				Osim				CAPE + Osim
Concentration	1	93.5652	93.3913	92.6957	93.2174	83.8261	84.6957	83.6522	84	79.4783	78.6087	79.4783	78.087			Concentration	1	66.2745	70.5882	74.1176	73.2026	92.6797	97.1242	98.9543	98.5621	66.5359	70.9804	66.5359	67.8431
	2	95.3043	94.7826	93.3913	94.087	82.6087	83.6522	82.6087	84.3478	76.8696	76.1739	76.6957	75.8261				2	53.7255	57.6471	63.5294	57.9085	90.4575	99.7386	101.177	94.7712	58.3006	58.9543	54.2484	52.1569
	3	90.9565	91.6522	91.1304	90.7826	81.7391	82.4348	82.087	81.913	73.913	72.3478	74.087	73.913				3	45.4902	49.9346	45.2288	49.5425	91.1111	94.7712	101.046	95.4248	47.7124	44.9673	45.8824	41.8301
	4	87.3043	88.3478	89.913	90.087	80.6957	80.3478	79.4783	78.6087	72.3478	73.2174	72	70.4348				4	37.2549	40.3922	43.6601	38.9543	85.3595	94.902	91.634	90.5882	34.6405	36.9935	36.9935	31.1111
	5	84.5217	86.6087	85.913	88.3478	79.8261	77.7391	77.5652	77.0435	70.6087	69.7391	70.4348	70.9565				5	29.9346	36.0784	34.902	34.1176	85.098	89.6732	87.0588	91.8954	33.5948	31.3726	32.1569	27.1895
	6	75.6522	77.0435	75.4783	77.7391	75.8261	75.6522	77.3913	76.3478	64.1739	64.8696	61.913	63.6522				6	25.6209	29.2811	30.7189	27.7124	82.6144	87.451	83.7909	84.8366	27.451	27.7124	28.4967	28.4967
Fig S1H
PC9/AR		Vincristine				Osim				Vincristine + Osim						HCC827/AR		Vincristine				Osim				Vincristine + Osim
Concentration	1	74.7265	75.0547	74.9453	74.8359	89.6061	88.2932	89.6061	89.4967	71.663	70.7878	71.8818	70.2407			Concentration	1	95.7426	94.6535	94.4554	94.7525	86.9307	85.4455	85.2475	86.1386	81.7822	81.3861	82.3762	81.2871
	2	46.3895	46.8271	46.0613	46.4989	90.1532	88.6214	88.4026	88.4026	44.4201	45.5142	43.9825	44.5295				2	93.0693	92.5743	92.6733	92.0792	83.2673	84.4554	83.8614	83.5644	79.703	79.901	80.099	79.5049
	3	33.3698	33.3698	33.9168	33.5886	86.6521	88.1838	85.6674	86.3238	33.698	33.9168	32.6039	33.0416				3	89.4059	89.0099	88.8119	89.3069	82.3762	81.6832	81.8812	80.7921	77.8218	77.9208	77.6238	78.1188
	4	31.7287	32.9322	32.9322	32.6039	86.5427	86.105	86.3238	86.105	31.1816	31.291	30.5252	29.6499				4	80.7921	81.0891	81.2871	81.0891	83.9604	82.5743	81.2871	81.0891	71.0891	70.8911	71.3861	70.297
	5	28.884	29.5405	29.2123	29.6499	85.1204	84.0263	85.4486	83.0416	29.9781	28.5558	29.4311	29.1028				5	61.5842	61.3861	61.7822	62.5743	80.297	80.7921	80.6931	79.5049	56.3366	55.6436	56.7327	57.1287
	6	26.6958	25.93	27.3523	27.3523	80.4158	81.4004	81.291	80.744	25.0547	24.6171	23.0853	24.8359				6	32.3762	31.2871	31.7822	32.1782	82.6733	83.0693	81.5842	81.2871	26.6337	27.5248	26.6337	26.9307

## Sheet: Fig S2
Fig S2A		Group
PC9/GR/AR		DXR				Osim				DXR + Osim
Concentration	1	95.8155	96.6695	96.8403	100.598	66.7805	73.4415	74.1247	75.1494	65.0726	63.7062	61.1443	59.778
	2	88.9838	96.1571	100.939	98.0359	66.9513	74.2955	74.4663	76.345	60.6319	60.8027	60.8027	61.4859
	3	85.3971	88.9838	88.1298	97.8651	66.0974	72.7583	72.9291	73.4415	59.0948	57.7284	59.6072	59.2656
	4	81.1272	85.7387	84.7139	82.4936	73.0999	72.4167	66.0974	67.2929	49.5303	47.4808	47.4808	47.31
	5	60.2903	63.877	59.4364	63.0231	72.2459	71.5628	67.8053	64.731	26.4731	28.3518	24.5944	26.4731
	6	33.3049	35.8668	35.3544	34.1588	71.0504	71.7336	60.6319	69.0008	24.082	24.5944	23.5696	24.9359
Fig S2C
PC9/GR/AR			DMSO			Osim			DXR			Comb
	percentage of control		100	100	100	94.1176	97.5	92.6829	63.5294	62.5	73.1707	12.9412	10	15.8537
Fig S2E
PC9/GR/AR			DMSO			Osim			DXR			Comb
	Apotosis (%)		0.199	0.87	1.21	13.97	16.61	14.78	14.91	15.17	12.15	68.34	64.8	62.45
Fig S2F
PC9/AR		DXR				Osim				DXR + Osim						HCC827/AR		DXR				Osim				DXR + Osim
Concentration	1	101.186	98.3051	98.1356	100.729	72.1633	73.7959	81.9592	81.6326	75.4237	71.5254	75.0847	68.3051			Concentration	1	88.9952	89.6332	90.5901	88.8357	77.8309	78.1499	78.4689	77.0335	59.1707	61.7225	62.201	56.7783
	2	86.7797	95.4237	97.7966	93.3898	74.1225	79.3469	72.8163	72.8163	71.1864	70.339	68.8136	69.1525				2	72.2488	72.7273	74.1627	71.7703	70.4944	72.8868	71.7703	74.4817	44.8166	46.0925	45.2951	42.9027
	3	85.2542	90.339	92.8814	93.7288	69.8775	71.8367	81.9592	76.0816	65.5932	66.1017	65.0847	61.5254				3	61.4035	61.563	62.0415	59.0112	74.1627	74.6411	72.5678	73.0463	36.5231	33.9713	35.7257	35.4067
	4	70.339	78.4746	80.5085	76.2712	79.6735	76.4082	83.9184	78.3674	49.8305	46.4407	44.5763	42.7119				4	53.1101	52.9506	51.1962	51.8341	70.3349	71.6108	72.7273	70.8134	21.6906	22.6475	21.5311	18.1818
	5	50.9388	49.9592	47.3469	47.6735	74.1225	69.8775	80	79.6735	20	18.4746	18.983	17.6271				5	42.1053	43.5407	41.9458	44.1786	66.1882	66.9857	70.1754	67.7831	17.7034	17.2249	16.2679	15.4705
	6	19.322	18.983	18.8136	19.1525	66.6122	69.8775	71.8367	64.9796	11.8644	12.3729	14.0678	13.7288				6	25.8373	25.3589	26.1563	24.5614	60.4466	61.0845	61.0845	60.4466	11.8022	11.9617	11.9617	11.9617
PC9/HSR		DXR				HS10296				DXR + HS10296						HCC827/HSR		DXR				HS10296				DXR + HS10296
Concentration	1	86.1539	87.4725	84.8352	87.9121	85.7143	83.956	85.2747	87.4725	79.5604	80.8791	76.4835	79.5604			Concentration	1	91.9728	89.7959	89.2517	93.3333	79.7279	78.3674	78.6395	80.2721	70.2041	70.2041	69.1157	65.8503
	2	80	79.5604	80.4396	80	86.1539	85.2747	83.0769	83.5165	76.9231	78.2418	75.1648	72.967				2	82.9932	81.6326	82.1769	79.1837	77.2789	79.7279	76.7347	79.1837	55.7823	57.415	56.3265	54.966
	3	77.3626	78.2418	76.9231	80.8791	85.7143	90.989	86.1539	87.033	68.1319	66.3736	72.0879	70.7692				3	71.8367	73.1973	71.2925	70.2041	73.7415	81.3605	77.0068	75.102	44.898	42.7211	43.5374	44.6258
	4	67.2528	69.8901	71.2088	69.8901	87.033	83.956	86.5934	88.3517	47.9121	46.1538	50.989	43.7363				4	57.1429	56.3265	56.0544	54.6939	69.932	74.8299	73.7415	75.3742	35.3742	37.2789	36.4626	37.8231
	5	49.4505	53.6264	49.2308	52.3077	79.5604	80.4396	77.3626	80	26.5934	28.5714	27.6923	25.9341				5	51.7007	50.068	50.3401	51.4286	70.2041	73.1973	71.5646	69.1157	27.483	28.2993	27.7551	26.9388
	6	22.8571	23.2967	27.6923	22.4176	72.967	77.3626	76.044	75.1648	17.1429	14.0659	17.8022	17.1429				6	41.6326	39.1837	38.0952	38.6395	69.1157	63.9456	68.0272	69.1157	17.415	17.1429	16.3265	18.5034

## Sheet: Fig S3
Fig S3B
HCC827AR-parental			DMSO			Osim			VP-16			Comb
	Apotosis (%)		4.74	5.56	4.23	7.45	8.78	8.25	10.65	9.98	9.88	45.4	42	44
HCC827AR-BimKO#4			DMSO			Osim			VP-16			Comb
	Apotosis (%)		6.88	6.46	7.54	10.43	9.47	11	11.33	12.09	11.25	14.85	15.77	16.28

[truncated: 5 more sheets: Fig S4, Fig S5, Fig S6, Fig S10, Fig S11]
